# Supplementary material for: Optical Genome Mapping Reveals the Complex Genetic Landscape of Myeloma
Source: Cancers (Basel). 2023 Sep 22;15(19):4687. doi: 10.3390/cancers15194687 (PMC10571866; doi:10.3390/cancers15194687)
Supplement: Supplementary file 1 [file cancers-15-04687-s001.zip]

Archive with 2 entries (2 files):
- SupplementaryFile_Revision1_sept15-2023.pdf
- TableS1_BEDfile_CancerGeneList.xlsx
